# Supplementary material for: Multiomics and Genomic Alteration Characterization Identifies VDAC1 as a Mitochondrial‐Associated Biomarker in Pancreatic Cancer
Source: Hum Mutat. 2026 May 6;2026:5510306. doi: 10.1155/humu/5510306 (PMC13150345; doi:10.1155/humu/5510306)
Supplement: Supplementary file 6 — Supporting Information 6 Table S1: Primer sequences. [file HUMU-2026-5510306-s005.xlsx]

## Sheet: Sheet1
Supplementary Table 1. Primer sequences
GAPDH-F	GTGGACCTGACCTGCCGTCTAG
GAPDH-R	AGTGGGTGTCGCTGTTGAAGTC
VDAC1-F	CAGGCTCCTGTGTCTGCTG
VDAC1-R	AGGCCGTACTCAGTCCATCT
PDL1-F	AAACCCTACTGCAACCACCC
PDL1-R	ATTAGGGGCAACAAGGGAGC
HLA-A-F	TTCTTCACATCCGTGTCCCG
HLA-A -R	CCACTCGGTCAGTCTGTGAC
